# Supplementary material for: Identification of serum metabolome signatures associated with retinal and renal complications of type 2 diabetes
Source: Commun Med (Lond). 2023 Jan 9;3:5. doi: 10.1038/s43856-022-00231-3 (PMC9829655; doi:10.1038/s43856-022-00231-3)
Supplement: Supplementary file 3 — Supplementary Data 1 [file 43856_2022_231_MOESM3_ESM.xlsx]

## Sheet: Figure1a,b
Metabolite	Effect size	SE	P	q
1,2-Dipalmitoyl-glycero-3-phosphoethanolamine	-0.482302	0.152877	0.00160584	0.0835039
1,2-Distearoyl-glycero-3-phosphocholine	0.55449	0.123674	7.34379e-06	0.00133657
1-Methyl-4-imidazoleacetic acid	0.0468754	0.180956	0.795601	0.947537
1-Methyladenosine	-0.0418402	0.163597	0.798143	0.947537
1-Methylhistidine; 3-Methylhistidine	0.0779972	0.154253	0.613106	0.928585
1-Methylnicotinamide	-0.315036	0.125125	0.0118103	0.351665
1-Palmitoyl-glycero-3-phosphoethanolamine-1; LPE(16:0)-1	-0.132633	0.159994	0.407111	0.896596
1-Palmitoyl-glycero-3-phosphoethanolamine-2; LPE(16:0)-2	0.138946	0.133725	0.298785	0.864095
10-Hydroxydecanoic acid	0.00830996	0.146672	0.954819	0.970821
11-Aminoundecanoic acid	-0.401414	0.128984	0.0018575	0.0845163
11β-Hydroxyandrost-4-ene-3,17-dione-1	0.102503	0.127262	0.420559	0.896596
11β-Hydroxyandrost-4-ene-3,17-dione-2	0.0764743	0.126745	0.546263	0.914233
15(S)-HETE	-0.0211684	0.168622	0.900098	0.949669
17α-Estradiol-1	0.103232	0.118105	0.382082	0.892
17α-Estradiol-2	0.077457	0.118781	0.514337	0.914233
17α-Hydroxyprogesterone-2	0.0266163	0.119576	0.823855	0.947537
18-Hydroxycorticosterone-2	-0.0584164	0.119995	0.626384	0.928585
2-Aminoisobutyric acid; 2-Aminobutyric acid	0.0343629	0.140098	0.806242	0.947537
2-Arachidonoylglycerol	-0.166459	0.123174	0.176562	0.845556
2-Hydroxy-4-methylvaleric acid	-0.0200359	0.135355	0.882323	0.947537
2-Hydroxybutyric acid	-0.0240409	0.157367	0.87858	0.947537
2-Hydroxyvaleric acid	-0.078615	0.146041	0.590365	0.928585
2-Oxoisovaleric acid	-0.11409	0.148916	0.443597	0.9117
21-Hydroxypregnenolone-2	-0.00190864	0.131993	0.988463	0.994255
3-Aminoisobutyric acid	-0.20605	0.123469	0.0951491	0.811676
3-Hydroxybutyric acid	0.040502	0.182172	0.824059	0.947537
3-Hydroxytetradecanoic acid	0.0982036	0.166043	0.55423	0.914233
3-Indoxylsulfuric acid	-0.0467632	0.143024	0.743697	0.947537
3-Phenylpropionic acid	-0.103603	0.122896	0.399221	0.892706
4-Androstene-3,17-dione-1	0.109002	0.122086	0.371948	0.892
4-Androstene-3,17-dione-2	0.032391	0.123438	0.793007	0.947537
4-Androstene-3,17-dione-3	-0.0269861	0.118763	0.820247	0.947537
4-Guanidinobutyric acid	0.0266372	0.12728	0.834229	0.947537
4-Methyl-2-oxovaleric acid; 3-Methyl-2-oxovaleric acid	-0.142148	0.176871	0.42158	0.896596
5-Methoxyindoleacetic acid	-0.132359	0.142781	0.353923	0.892
5-Oxoproline	0.338825	0.177371	0.056099	0.65871
6-Hydroxyhexanoic acid	-0.0467727	0.125266	0.708861	0.947537
7-Dehydrocholesterol-2	-0.0797992	0.124622	0.521957	0.914233
7-Hydroxycoumarin	0.060987	0.15661	0.696966	0.944233
8-Hydroxy-2'-deoxyguanosine	0.138098	0.11782	0.241154	0.864095
8-Hydroxyoctanoic acid-1; 2-Hydroxyoctanoic acid-1	-0.0645811	0.131674	0.623806	0.928585
Abietic acid-1	-0.0116363	0.136247	0.931939	0.966455
Abietic acid-2	-0.0229993	0.137137	0.866811	0.947537
AC(10:0)	0.12506	0.207929	0.547535	0.914233
AC(12:0)	-0.209601	0.24618	0.394539	0.892
AC(12:1)-1	-0.24649	0.214403	0.250286	0.864095
AC(12:1)-2	-0.181184	0.162531	0.264951	0.864095
AC(12:1)-3	-0.127968	0.269177	0.634499	0.928585
AC(13:1)-2	-0.185488	0.15531	0.232358	0.864095
AC(14:0)	-0.123332	0.205883	0.549145	0.914233
AC(14:1)-1	-0.182277	0.128547	0.156198	0.811676
AC(14:1)-2	-0.296022	0.193976	0.126991	0.811676
AC(14:1)-3	-0.148459	0.186323	0.425576	0.896596
AC(14:1)-4	-0.347256	0.310209	0.262959	0.864095
AC(14:2)-2	-0.111655	0.183028	0.541833	0.914233
AC(14:2)-3	-0.169412	0.268408	0.527928	0.914233
AC(14:3)	-0.129618	0.200234	0.517418	0.914233
AC(15:0)	-0.155639	0.132322	0.239508	0.864095
AC(16:1)	-0.269438	0.261387	0.302634	0.864095
AC(16:2)	-0.160846	0.20357	0.429454	0.898397
AC(17:0)-1	-0.073447	0.133245	0.581485	0.928585
AC(17:0)-2	-0.0637038	0.135345	0.637871	0.928585
AC(17:1)-2	-0.0320329	0.120355	0.790121	0.947537
AC(18:0)	0.0540011	0.173137	0.755117	0.947537
AC(18:1)	-0.493758	0.286326	0.0846246	0.811676
AC(18:2)	-0.170483	0.237101	0.472122	0.911984
AC(20:0)	0.151363	0.139195	0.276853	0.864095
AC(20:1)	-0.158969	0.171819	0.354854	0.892
ADMA	-0.187694	0.142373	0.187394	0.854811
AEA(22:6)	0.0571192	0.140764	0.684903	0.944233
Ala	0.100097	0.158547	0.527818	0.914233
Alliin	-0.0358779	0.118533	0.762132	0.947537
Alloisoleucine	-0.0646733	0.132899	0.626517	0.928585
Anandamide	-0.0461395	0.12428	0.710448	0.947537
Androsterone	-0.102334	0.138097	0.458672	0.9117
Arachidic acid	0.0330498	0.132566	0.803123	0.947537
Arachidonic acid	0.1619	0.227166	0.476036	0.911984
Arg	0.0814686	0.128002	0.524474	0.914233
Argininosuccinic acid	-0.00751785	0.125613	0.952276	0.970821
Ascorbate 2-sulfate	-0.19014	0.146992	0.195826	0.858803
Asn	-0.161468	0.148758	0.277726	0.864095
Asp	0.340103	0.21999	0.122107	0.811676
Astaxanthin-1	-0.0365641	0.124975	0.76985	0.947537
Astaxanthin-2	0.223361	0.131286	0.0888801	0.811676
Behenic acid	-0.0199116	0.125278	0.873717	0.947537
Betaine	0.107093	0.124509	0.389724	0.892
Betulinic acid	-0.243255	0.124142	0.0500563	0.651388
Brassinolide	0.0887522	0.12607	0.481439	0.912729
Butyrylcarnitine	0.0259928	0.125234	0.835577	0.947537
Caffeine	0.0967693	0.120473	0.421834	0.896596
Campesterol-1	0.172314	0.124464	0.16622	0.811676
Campesterol-2	-0.17235	0.122485	0.159395	0.811676
Carnitine	0.0175938	0.131587	0.893636	0.949669
Cepharanthine	-0.0352069	0.125985	0.779897	0.947537
Chenodeoxycholic acid	-0.0934356	0.135014	0.488909	0.914233
Cholesterol sulfate	0.243896	0.1497	0.103263	0.811676
Cholesterol	0.276385	0.131053	0.0349489	0.6007
Cholic acid	-0.14122	0.131213	0.281808	0.864095
Choline	-0.353582	0.162926	0.029992	0.6007
cis-11,14-Eicosadienoic acid	0.824665	0.385544	0.0324387	0.6007
cis-11-Eicosenoic acid	0.243865	0.265249	0.357895	0.892
cis-4,7,10,13,16,19-Docosahexaenoic acid	-0.215058	0.264371	0.415947	0.896596
cis-5,8,11,14,17-Eicosapentaenoic acid	-0.160057	0.178948	0.371089	0.892
cis-8,11,14-Eicosatrienoic acid	0.161145	0.365852	0.6596	0.934219
cis-Aconitic acid	-0.183628	0.124305	0.139611	0.811676
Citric acid	0.126985	0.132801	0.338968	0.892
Citrulline	-0.0789793	0.143569	0.582242	0.928585
Corticosterone-1; Cortexolone-1; 21-Deoxycortisol-1	0.179493	0.120154	0.135211	0.811676
Corticosterone-2; Cortexolone-2; 21-Deoxycortisol-2	-0.040351	0.125512	0.747838	0.947537
Cortisol-1; 18-Hydroxycorticosterone-1	0.0531065	0.118296	0.653483	0.930871
Cortisol-2	0.0409069	0.127874	0.749043	0.947537
Cortisone	0.114052	0.129845	0.379741	0.892
Creatine	0.0498647	0.126817	0.69417	0.944233
Creatinine	-0.33808	0.298586	0.257521	0.864095
Cycloartenol; Lanosterol-2	-0.0202547	0.121861	0.867991	0.947537
Cyclohexylamine	0.606138	0.132143	4.49669e-06	0.00133657
Cys	-0.0493762	0.117615	0.674622	0.937261
Cystathionine	-0.151382	0.148917	0.309366	0.866589
Cysteine glutathione disulfide	-0.0920873	0.12686	0.467901	0.911984
Cystine	0.234605	0.144666	0.104867	0.811676
Daidzein	0.107102	0.119887	0.371665	0.892
Decanoic acid	0.372918	0.137589	0.0067206	0.271086
Dehydroisoandrosterone 3-sulfate-1	-0.0557355	0.14248	0.695663	0.944233
Dehydroisoandrosterone 3-sulfate-2	-0.000207869	0.130752	0.998732	0.998732
Deoxycholic acid	-0.0415866	0.136663	0.760899	0.947537
Deoxycorticosterone; 17α-Hydroxyprogesterone-1	0.124715	0.118752	0.293622	0.864095
Desmosterol; 7-Dehydrocholesterol-1	-0.164461	0.123578	0.183247	0.854811
Diethanolamine	-0.0674207	0.117787	0.567055	0.925597
Diosgenin-1	-0.00792609	0.160389	0.960586	0.973965
Diosgenin-2	-0.24508	0.168336	0.145422	0.811676
Diphenylcarbazide	0.075263	0.126629	0.552272	0.914233
Dyphylline	0.326735	0.130902	0.0125595	0.351665
Ectoine	-0.108159	0.125329	0.388137	0.892
Erucic acid	0.0778152	0.142017	0.58374	0.928585
Erythrose 4-phosphate	-0.0692139	0.140956	0.623403	0.928585
Ethanolamine phosphate	0.197074	0.125801	0.117219	0.811676
FA(12:0)	-0.00964647	0.161859	0.952476	0.970821
FA(13:0)-1	-0.0494333	0.126698	0.696415	0.944233
FA(13:0)-2	-0.0400517	0.138778	0.772885	0.947537
FA(14:1)-1	0.0364976	0.124419	0.769258	0.947537
FA(14:1)-2	-0.198195	0.180209	0.271416	0.864095
FA(14:1)-3	0.0352817	0.231312	0.87877	0.947537
FA(14:2)	-0.103408	0.193286	0.592652	0.928585
FA(14:3)	-0.183077	0.121951	0.133294	0.811676
FA(15:0)	0.137821	0.157154	0.380497	0.892
FA(15:1)	-0.0227004	0.169694	0.893582	0.949669
FA(16:2)	0.245878	0.224414	0.273234	0.864095
FA(17:1)	0.502918	0.388724	0.195746	0.858803
FA(17:2)-1	0.107749	0.160932	0.503155	0.914233
FA(19:0)-1	0.131403	0.124427	0.290938	0.864095
FA(19:0)-2	0.110312	0.122422	0.367545	0.892
FA(19:0)-3	0.0193666	0.130986	0.882459	0.947537
FA(19:1)	0.130034	0.309578	0.674459	0.937261
FA(19:2)	0.0873703	0.191698	0.648554	0.929424
FA(20:3)	0.0332822	0.260165	0.898207	0.949669
FA(22:2)	-0.0280547	0.17837	0.875021	0.947537
FA(22:3)-1	-0.107005	0.12563	0.394355	0.892
FA(22:3)-2	0.17585	0.156257	0.260424	0.864095
FA(22:4)	0.470308	0.338847	0.165148	0.811676
FA(22:5)-1	0.194345	0.329298	0.55507	0.914233
FA(22:5)-2	0.04518	0.286589	0.874735	0.947537
FA(24:0)	0.0199134	0.126216	0.874636	0.947537
FA(24:2)	0.221931	0.142539	0.119475	0.811676
FA(24:4)	-0.058217	0.163837	0.722339	0.947537
FA(24:5)	0.0783093	0.22207	0.724363	0.947537
FA(25:0)-1	0.0594037	0.128354	0.643498	0.929424
FA(25:0)-2	-0.0666702	0.119657	0.577408	0.928585
FA(25:3)	-0.0747484	0.120941	0.536539	0.914233
FA(26:0)	-0.144662	0.131705	0.272039	0.864095
FA(26:2)	0.0619586	0.130089	0.633875	0.928585
Flavanone	0.0379868	0.11883	0.749216	0.947537
Formononetin 7-glucoside-1	0.0764242	0.122917	0.534102	0.914233
Formononetin 7-glucoside-2	-0.0193106	0.118433	0.870478	0.947537
Fumaric acid monomethyl ester	-0.284671	0.135536	0.0356991	0.6007
Gln	0.045433	0.12653	0.719543	0.947537
Glu	0.0294093	0.183284	0.872521	0.947537
Glu-Glu	-0.0117617	0.196751	0.952331	0.970821
Gluconic acid	0.22021	0.183299	0.229606	0.864095
Glucuronic acid; Galacturonic acid	-0.205981	0.144448	0.153872	0.811676
Glutathione (GSSG)_divalent	-0.135901	0.12427	0.274131	0.864095
Gly	0.0684717	0.136056	0.61478	0.928585
Gly-Asp	0.0299778	0.144524	0.835679	0.947537
Gly-Gly	0.0635501	0.163665	0.697799	0.944233
Glycerol	-0.0134942	0.118496	0.909334	0.953883
Glycerol 3-phosphate	-0.0659544	0.123888	0.594468	0.928585
Glycerophosphocholine	0.0422649	0.177206	0.811487	0.947537
Glycochenodeoxycholic acid	0.306995	0.147217	0.03704	0.6007
Glycocholic acid	0.0962056	0.137768	0.484979	0.914233
Glycodeoxycholic acid	0.138174	0.135961	0.309496	0.866589
Glycolithocholic acid	0.00802894	0.128067	0.950011	0.970821
Glycoursodeoxycholic acid	0.15784	0.134369	0.240123	0.864095
Guanidinosuccinic acid	0.0494703	0.1594	0.756292	0.947537
Guanidoacetic acid	0.120009	0.138884	0.387537	0.892
Guanosine	0.168239	0.150297	0.26298	0.864095
Hecogenin	-0.0390896	0.131878	0.766918	0.947537
Heptadecanoic acid-1; FA(17:0)-1	0.301608	0.206963	0.145033	0.811676
Heptadecanoic acid-2; FA(17:0)-2	0.272542	0.226596	0.229066	0.864095
Hexanoic acid	-0.142433	0.123837	0.250074	0.864095
Hippuric acid	-0.105171	0.138614	0.448012	0.9117
His	-0.149099	0.14501	0.303857	0.864095
Homoarginine	-0.11563	0.141978	0.415405	0.896596
Homocitrulline	-0.0313409	0.17246	0.855796	0.947537
Homovanillic acid	-0.1768	0.137688	0.199119	0.86285
Hydroxyproline	0.146378	0.137197	0.28601	0.864095
Hyodeoxycholic acid	0.134533	0.136574	0.324598	0.888374
Hypotaurine	-0.193629	0.147816	0.190219	0.854811
Hypoxanthine	0.106079	0.165751	0.52218	0.914233
Ile	0.0205449	0.155863	0.895132	0.949669
Imidazole-4-acetic acid	-0.162753	0.135069	0.228219	0.864095
Imidazolelactic acid	-0.0271819	0.167914	0.871401	0.947537
Indole-3-acetic acid	0.07919	0.126677	0.531884	0.914233
Indole-3-carboxaldehyde-1	0.0772822	0.121509	0.524765	0.914233
Indole-3-carboxaldehyde-2	-0.149956	0.132751	0.258641	0.864095
Inosine	0.211427	0.153084	0.167241	0.811676
Isethionic acid	-0.345465	0.166463	0.0379563	0.6007
Isobutyrylcarnitine	-0.0743132	0.147374	0.614087	0.928585
Isocitric acid	-0.166193	0.123632	0.178868	0.845556
Isoliquiritigenin-2	0.0999878	0.119506	0.402775	0.893964
Isovaleric acid; Valeric acid	0.00252142	0.119477	0.983163	0.994087
Isovalerylcarnitine	-0.225392	0.136528	0.0987617	0.811676
Kynurenic acid	0.223969	0.131637	0.0888652	0.811676
Kynurenine	-0.24738	0.164617	0.1329	0.811676
Lactic acid	0.0833097	0.160639	0.604029	0.928585
Lactosylceramide(d18:1/24:1)	0.229194	0.121203	0.0586246	0.666855
Lanosterol-1	0.01899	0.120211	0.874478	0.947537
Lauric acid	-0.124398	0.139255	0.371693	0.892
Leu	-0.0300404	0.163274	0.854024	0.947537
Linoleic acid	0.405459	0.289825	0.161818	0.811676
Linolenic acid	0.290616	0.270606	0.282847	0.864095
Linoleyl ethanolamide	0.0243763	0.142407	0.864088	0.947537
Liquiritigenin	0.0291486	0.12147	0.810357	0.947537
Lithocholic acid	-0.137393	0.131978	0.297863	0.864095
LPG(16:0)	-0.179127	0.119112	0.13262	0.811676
Luteolin	-0.0741673	0.120077	0.536797	0.914233
Lys	-0.215666	0.144307	0.135047	0.811676
Malic acid	0.0308651	0.134979	0.819129	0.947537
Met	-0.172673	0.152994	0.259056	0.864095
Methionine sulfoxide	0.0711166	0.131572	0.588843	0.928585
Mucic acid	0.0465774	0.1302	0.720539	0.947537
Myristic acid	0.0592353	0.289775	0.838026	0.947537
Myristoleic acid	-0.10746	0.229981	0.640316	0.928585
N,N-Dimethylglycine	0.0297002	0.133023	0.823325	0.947537
N-Acetyl-β-alanine	-0.12236	0.126302	0.332651	0.892
N-Acetylalanine	-0.215071	0.153837	0.162099	0.811676
N-Acetylgalactosamine-1; N-Acetylmannosamine-1; N-Acetylglucosamine-1	-0.0211432	0.175978	0.904366	0.951414
N-Acetylgalactosamine-2; N-Acetylmannosamine-2; N-Acetylglucosamine-2	0.106006	0.12589	0.399756	0.892706
N-Acetylglycine	-0.0228296	0.127256	0.857624	0.947537
N-Acetylneuraminic acid	0.553148	0.159134	0.000508965	0.0463158
N-Acetylornithine	0.122795	0.19567	0.530292	0.914233
N-Acetylputrescine	0.131155	0.127514	0.303688	0.864095
N-Acetylserotonin-2	0.0607257	0.144062	0.673371	0.937261
N-Methylproline	-0.108658	0.124307	0.382061	0.892
N1-Acetylspermidine	-0.0793422	0.12378	0.521528	0.914233
N1-Methyl-4-pyridone-5-carboxamide	-0.288407	0.13275	0.029814	0.6007
N2-Phenylacetylglutamine	0.0796924	0.161221	0.621091	0.928585
N5-Ethylglutamine	0.168002	0.118529	0.156369	0.811676
N6,N6,N6-Trimethyllysine	-0.483549	0.180689	0.00744743	0.271086
N6-Acetyllysine	0.218733	0.166512	0.188975	0.854811
N6-Methyllysine	0.201468	0.12229	0.0994651	0.811676
N8-Acetylspermidine	0.0460215	0.127331	0.717777	0.947537
Nervonic acid	0.276028	0.154642	0.0742699	0.775562
Nω-Methylarginine	-0.24854	0.127446	0.0511561	0.651388
O-Acetylcarnitine	0.0405802	0.172344	0.813852	0.947537
O-Acetylhomoserine; 2-Aminoadipic acid	-0.00984797	0.133144	0.941039	0.970821
o-Hydroxybenzoic acid	0.0877349	0.124404	0.48066	0.912729
Octanoic acid	0.31202	0.127759	0.014596	0.379497
Octanoylcarnitine	0.1008	0.193251	0.601947	0.928585
Oleic acid	0.63456	0.355878	0.0745733	0.775562
Oleoyl ethanolamide; AEA(18:1)	-0.0351144	0.188567	0.852274	0.947537
Ornithine	-0.157421	0.149107	0.29108	0.864095
Oxypurinol	0.0811834	0.124549	0.514519	0.914233
p-Anisic acid-1	-0.0332009	0.127038	0.793826	0.947537
p-Anisic acid-2	-0.108389	0.124399	0.383589	0.892
p-Anisic acid-3	-0.129499	0.124252	0.297304	0.864095
Palmitic acid	0.741141	0.383694	0.0534093	0.651388
Palmitoleic acid	0.181173	0.309749	0.558614	0.915926
Palmitoylcarnitine	-0.189636	0.213575	0.374588	0.892
Palmitoylethanolamide	-0.170137	0.160492	0.289102	0.864095
Paraxanthine	0.0622328	0.120901	0.606733	0.928585
Pelargonic acid	0.136024	0.118343	0.25039	0.864095
Pentadecanoic acid	0.378072	0.218658	0.0837989	0.811676
Perillic acid	0.095418	0.12488	0.444821	0.9117
Phe	0.0604302	0.166897	0.717291	0.947537
Phytosphingosine	-0.0166129	0.116964	0.887053	0.949668
Pipecolic acid	0.0190342	0.120629	0.874621	0.947537
Piperidine	0.461612	0.132246	0.000482013	0.0463158
Pregnenolone sulfate	0.0299212	0.138571	0.829044	0.947537
Pro	0.203017	0.16075	0.206613	0.864095
Pyruvic acid	-0.253676	0.131482	0.0536858	0.651388
Quinic acid	-0.0561492	0.119535	0.638548	0.928585
Retinol-1	-0.0518726	0.120953	0.668021	0.937261
Retinol-2	-0.329603	0.147733	0.0256766	0.6007
Riboflavin	0.0291241	0.120947	0.80971	0.947537
Ricinoleic acid-1	0.0966775	0.142122	0.496351	0.914233
Ricinoleic acid-2	-0.191596	0.204135	0.347948	0.892
Ricinoleic acid-3	0.0553635	0.134113	0.679743	0.940786
S-Methylcysteine	0.167243	0.11961	0.16204	0.811676
S-Methylmethionine	-0.007115	0.121504	0.953304	0.970821
S-Sulfocysteine	-0.211432	0.126746	0.0952841	0.811676
Saccharopine	0.0944505	0.128004	0.460593	0.9117
SDMA	-0.19959	0.229727	0.384949	0.892
Ser	0.313646	0.147215	0.0331283	0.6007
Ser-Glu	0.137695	0.152302	0.365948	0.892
Serotonin	0.0896082	0.121645	0.461344	0.9117
Sitosterol-1	0.203426	0.120507	0.0913947	0.811676
Sitosterol-2	-0.0991469	0.121792	0.415605	0.896596
Sitosterol-3	0.0585716	0.122425	0.632345	0.928585
Sphinganine	-0.14701	0.147198	0.317929	0.876714
Sphingomyelin(d18:1/16:0)	0.179291	0.142754	0.209136	0.864095
Sphingosine	-0.0392889	0.173178	0.820525	0.947537
Stachydrine	-0.129056	0.133196	0.332585	0.892
Stearic acid	-0.0540436	0.160591	0.736472	0.947537
Stearidonic acid	0.132521	0.185654	0.475347	0.911984
Stearoyl ethanolamide	0.497423	0.14643	0.000681256	0.0495954
Stigmasterol-1	-0.128819	0.120855	0.28647	0.864095
Stigmasterol-2	0.0927291	0.124278	0.455581	0.9117
Sulfotyrosine	0.159822	0.146882	0.276549	0.864095
Taurine	-0.129361	0.162548	0.426129	0.896596
Taurochenodeoxycholic acid	0.163921	0.132325	0.215431	0.864095
Taurocholic acid	0.000688237	0.128108	0.995714	0.998457
Taurodeoxycholic acid	0.0970471	0.131139	0.459281	0.9117
Taurolithocholic acid	0.209807	0.131663	0.111044	0.811676
Taurolithocholic acid 3-sulfate	0.141786	0.134084	0.290309	0.864095
Tauroursodeoxycholic acid	0.0330524	0.123215	0.788507	0.947537
Terephthalic acid	-0.0872316	0.118955	0.463364	0.9117
Testosterone-1	0.173316	0.124329	0.163315	0.811676
Testosterone-2	-0.175415	0.275716	0.524635	0.914233
Theobromine	-0.111115	0.118793	0.349599	0.892
Thiaproline	0.424882	0.1332	0.00142364	0.0835039
Thr	-0.0701048	0.140128	0.616869	0.928585
Threonic acid	-0.0631913	0.13159	0.631077	0.928585
Thyroxine	0.193231	0.137206	0.159033	0.811676
Tricosanoic acid	0.259899	0.131264	0.0477073	0.651388
Trigonelline	-0.0469429	0.125367	0.708074	0.947537
Trilaurin-1	0.166169	0.131264	0.205543	0.864095
Trilaurin-2	0.054427	0.126201	0.66627	0.937261
Trilaurin-3	0.121412	0.120458	0.313491	0.871073
Trimethylamine N-oxide	-0.217296	0.139319	0.118831	0.811676
Triptolide	0.200482	0.1264	0.112718	0.811676
Tropic acid-2; 3-Phenyllactic acid-2; 3-(2-Hydroxyphenyl)propionic acid-2; m-Ethoxybenzoic acid-2; p-Methoxyphenylacetic acid-2; Atrolactic acid-2	-0.0132796	0.125706	0.915868	0.957976
Trp	-0.0475157	0.161551	0.768665	0.947537
Tyr	-0.11305	0.16625	0.496505	0.914233
Tyr-Glu	-0.0710626	0.119623	0.552474	0.914233
Urea	-0.145431	0.162409	0.37054	0.892
Uric acid	-0.0124497	0.139533	0.928903	0.96606
Uridine	0.145971	0.170944	0.393153	0.892
Urocanic acid	0.0530362	0.118577	0.654678	0.930871
Ursodeoxycholic acid	-0.0592962	0.129432	0.646862	0.929424
Val	0.0850687	0.16272	0.601118	0.928585
XA0004	-0.0938767	0.130979	0.473542	0.911984
XA0013	-0.0220678	0.119838	0.853898	0.947537
XA0027	-0.357841	0.183504	0.0511712	0.651388
Xanthine	0.0253627	0.141769	0.858015	0.947537
XC0016	0.261736	0.174528	0.133699	0.811676
XC0029	0.292785	0.144463	0.0426921	0.647497
XC0061	-0.0270787	0.14274	0.849539	0.947537
XC0065	0.152766	0.137843	0.267747	0.864095
XC0120	-0.0113783	0.125142	0.927554	0.96606
XC0126	0.33844	0.135295	0.0123667	0.351665
XC0132	-0.00217624	0.154918	0.988792	0.994255
α-Tocopherol	-0.191129	0.123152	0.120668	0.811676
α-Tocopherol acetate	0.0887463	0.117994	0.451976	0.9117
γ-Butyrobetaine	-0.317272	0.169343	0.0609932	0.672774
γ-Tocopherol	0.0957207	0.122568	0.434827	0.904441

## Sheet: Figure1c
		Cyclohexylamine	1,2-Distearoyl-glycero-3-phosphocholine	Piperidine	N-Acetylneuraminic acid	Stearoyl ethanolamide
Representative values (Control)	Control-Min	-0.792853	-0.98501	-2.22839	-2.50623	-2.34074
	Control-1st Q.	-0.792853	-0.98501	-0.817373	-0.637805	-0.896058
	Control-Median	-0.792853	-0.98501	-0.480993	-0.181358	-0.393391
	Control-3rd Q.	-0.792853	0.633318	0.117007	0.254527	0.475719
	Control-Max	1.72979	2.89976	2.01821	1.79469	1.93281
Representative values (DR and DKD)	DR_and_DKD-Min	-0.792853	-0.98501	-0.950315	-2.50623	-4.81044
	DR_and_DKD-1st Q.	-0.792853	-0.98501	-0.210178	0.119758	-0.122651
	DR_and_DKD-Median	0.956073	0.680132	0.211454	0.380596	0.438985
	DR_and_DKD-3rd Q.	1.27936	1.05718	0.836373	0.81648	0.988228
	DR_and_DKD-Max	2.24837	1.85788	3.00154	3.02654	2.75705

## Sheet: Figure2a,b
Covariates		Cyclohexylamine				1,2-Distearoyl-glycero-3-phosphocholine				Piperidine				N-Acetylneuraminic acid				Stearoyl ethanolamide
		Effect size	SE	P		Effect size	SE	P		Effect size	SE	P		Effect size	SE	P		Effect size	SE	P
Base		0.606138	0.132143	4.49669e-06		0.55449	0.123674	7.34379e-06		0.461612	0.132246	0.000482013		0.553148	0.159134	0.000508965		0.497423	0.14643	0.000681256
HbA1c		0.517635	0.149755	0.000547149		0.610166	0.149198	4.32056e-05		0.474586	0.157384	0.00256582		0.565111	0.186682	0.00246883		0.538155	0.178625	0.00258873
mBP		0.577406	0.1402	3.81448e-05		0.503659	0.131178	0.000123286		0.517855	0.142724	0.000285233		0.578256	0.170196	0.000679855		0.487909	0.155404	0.00169166
BMI		0.619019	0.137088	6.31739e-06		0.576711	0.127724	6.32274e-06		0.465063	0.138052	0.000755109		0.597069	0.168504	0.000395074		0.528971	0.152756	0.000534505
HbA1c+mBP+BMI		0.522379	0.162389	0.00129613		0.550786	0.157842	0.000483959		0.57988	0.176833	0.00104082		0.593742	0.203746	0.00356682		0.496756	0.193442	0.0102292
eGFR		0.544134	0.133184	4.39669e-05		0.581845	0.125234	3.38335e-06		0.420473	0.13219	0.00146854		0.485941	0.157781	0.00207104		0.529654	0.15155	0.000474206
Cre		0.549377	0.132865	3.55188e-05		0.587713	0.125354	2.75299e-06		0.445102	0.132659	0.000792994		0.505172	0.157662	0.00135469		0.557875	0.152389	0.00025137

## Sheet: Figure3a
Pathway ID	Pathway description	ES	P	q
hsa00061	Fatty acid biosynthesis - Homo sapiens (human)	0.779438	0.00202995	0.0893179
hsa00100	Steroid biosynthesis - Homo sapiens (human)	0.320598	0.644283	0.876512
hsa00120	Primary bile acid biosynthesis - Homo sapiens (human)	0.453719	0.330576	0.692636
hsa00140	Steroid hormone biosynthesis - Homo sapiens (human)	0.485931	0.0408132	0.34945
hsa00220	Arginine biosynthesis - Homo sapiens (human)	0.169934	0.99703	0.99703
hsa00230	Purine metabolism - Homo sapiens (human)	0.340568	0.702229	0.876512
hsa00250	Alanine, aspartate and glutamate metabolism - Homo sapiens (human)	-0.320924	0.717146	0.876512
hsa00260	Glycine, serine and threonine metabolism - Homo sapiens (human)	-0.287622	0.682915	0.876512
hsa00270	Cysteine and methionine metabolism - Homo sapiens (human)	0.326976	0.649736	0.876512
hsa00290	Valine, leucine and isoleucine biosynthesis - Homo sapiens (human)	-0.547192	0.171192	0.538033
hsa00310	Lysine degradation - Homo sapiens (human)	-0.627434	0.0476523	0.34945
hsa00330	Arginine and proline metabolism - Homo sapiens (human)	-0.292794	0.68696	0.876512
hsa00340	Histidine metabolism - Homo sapiens (human)	-0.280652	0.871787	0.973453
hsa00360	Phenylalanine metabolism - Homo sapiens (human)	-0.470759	0.270342	0.626056
hsa00380	Tryptophan metabolism - Homo sapiens (human)	0.217273	0.982203	0.99703
hsa00430	Taurine and hypotaurine metabolism - Homo sapiens (human)	-0.633199	0.0436822	0.34945
hsa00564	Glycerophospholipid metabolism - Homo sapiens (human)	-0.401223	0.506296	0.825075
hsa00600	Sphingolipid metabolism - Homo sapiens (human)	0.653191	0.0933334	0.463732
hsa00630	Glyoxylate and dicarboxylate metabolism - Homo sapiens (human)	-0.443406	0.290276	0.638608
hsa00970	Aminoacyl-tRNA biosynthesis - Homo sapiens (human)	0.193688	0.950905	0.996187
hsa01040	Biosynthesis of unsaturated fatty acids - Homo sapiens (human)	0.545454	0.0362711	0.34945
hsa01100	Metabolic pathways - Homo sapiens (human)	-0.240908	0.220889	0.601902
hsa01200	Carbon metabolism - Homo sapiens (human)	0.317954	0.65412	0.876512
hsa01210	2-Oxocarboxylic acid metabolism - Homo sapiens (human)	-0.452272	0.061521	0.386703
hsa01230	Biosynthesis of amino acids - Homo sapiens (human)	-0.305291	0.246233	0.601902
hsa01240	Biosynthesis of cofactors - Homo sapiens (human)	-0.301206	0.430128	0.825075
hsa02010	ABC transporters - Homo sapiens (human)	0.280275	0.496063	0.825075
hsa04080	Neuroactive ligand-receptor interaction - Homo sapiens (human)	0.241717	0.907081	0.973453
hsa04714	Thermogenesis - Homo sapiens (human)	0.302939	0.841785	0.973453
hsa04723	Retrograde endocannabinoid signaling - Homo sapiens (human)	0.433269	0.483787	0.825075
hsa04742	Taste transduction - Homo sapiens (human)	0.602275	0.167166	0.538033
hsa04913	Ovarian steroidogenesis - Homo sapiens (human)	0.547251	0.135148	0.538033
hsa04923	Regulation of lipolysis in adipocytes - Homo sapiens (human)	0.562812	0.185551	0.544283
hsa04925	Aldosterone synthesis and secretion - Homo sapiens (human)	0.536621	0.236379	0.601902
hsa04927	Cortisol synthesis and secretion - Homo sapiens (human)	0.613993	0.105394	0.463732
hsa04934	Cushing syndrome - Homo sapiens (human)	0.613993	0.105394	0.463732
hsa04974	Protein digestion and absorption - Homo sapiens (human)	0.261936	0.70466	0.876512
hsa04976	Bile secretion - Homo sapiens (human)	0.272215	0.683748	0.876512
hsa04977	Vitamin digestion and absorption - Homo sapiens (human)	0.448869	0.442476	0.825075
hsa04978	Mineral absorption - Homo sapiens (human)	0.238531	0.89253	0.973453
hsa04979	Cholesterol metabolism - Homo sapiens (human)	0.700585	0.0163664	0.34945
hsa05200	Pathways in cancer - Homo sapiens (human)	0.509425	0.168185	0.538033
hsa05215	Prostate cancer - Homo sapiens (human)	0.419409	0.46927	0.825075
hsa05230	Central carbon metabolism in cancer - Homo sapiens (human)	-0.210875	0.867898	0.973453

## Sheet: Figure3b
Metabolite	Z-score	Are fatty acid biosynthesis pathway-related?
1,2-Dipalmitoyl-glycero-3-phosphoethanolamine	-3.15484	No
11-Aminoundecanoic acid	-3.11212	No
N6,N6,N6-Trimethyllysine	-2.67615	No
1-Methylnicotinamide	-2.51776	No
Retinol-2	-2.23107	No
N1-Methyl-4-pyridone-5-carboxamide	-2.17255	No
Choline	-2.1702	No
Fumaric acid monomethyl ester	-2.10034	No
Isethionic acid	-2.07533	No
Betulinic acid	-1.95948	No
Nﾏ-Methylarginine	-1.95017	No
XA0027	-1.95004	No
Pyruvic acid	-1.92936	No
ﾎｳ-Butyrobetaine	-1.87354	No
AC(18:1)	-1.72446	No
3-Aminoisobutyric acid	-1.66884	No
S-Sulfocysteine	-1.66816	No
Isovalerylcarnitine	-1.65089	No
Trimethylamine N-oxide	-1.5597	No
ﾎｱ-Tocopherol	-1.55197	No
AC(14:1)-2	-1.52608	No
LPG(16:0)	-1.50385	No
Kynurenine	-1.50276	No
FA(14:3)	-1.50124	No
Lys	-1.49449	No
cis-Aconitic acid	-1.47724	No
Diosgenin-2	-1.45589	No
Glucuronic acid; Galacturonic acid	-1.42599	No
AC(14:1)-1	-1.41798	No
Campesterol-2	-1.40711	No
N-Acetylalanine	-1.39805	No
2-Arachidonoylglycerol	-1.35142	No
Isocitric acid	-1.34425	No
Desmosterol; 7-Dehydrocholesterol-1	-1.33082	No
ADMA	-1.31833	No
Hypotaurine	-1.30993	No
Ascorbate 2-sulfate	-1.29354	No
Homovanillic acid	-1.28407	No
Imidazole-4-acetic acid	-1.20496	No
AC(13:1)-2	-1.19431	No
AC(15:0)	-1.17622	No
Hexanoic acid	-1.15017	No
AC(12:1)-1	-1.14966	No
Creatinine	-1.13227	No
Indole-3-carboxaldehyde-2	-1.12961	No
Met	-1.12862	No
AC(14:1)-4	-1.11942	No
AC(12:1)-2	-1.11476	No
FA(14:1)-2	-1.09981	No
FA(26:0)	-1.09838	No
Glutathione (GSSG)_divalent	-1.0936	No
Asn	-1.08544	No
Cholic acid	-1.07627	No
Stigmasterol-1	-1.0659	No
Palmitoylethanolamide	-1.06009	No
Ornithine	-1.05575	No
p-Anisic acid-3	-1.04223	No
Lithocholic acid	-1.04103	No
AC(16:1)	-1.0308	No
His	-1.0282	No
Cystathionine	-1.01655	No
Sphinganine	-0.998722	No
Stachydrine	-0.96892	No
N-Acetyl-ﾎｲ-alanine	-0.968788	No
Ricinoleic acid-2	-0.938576	No
Theobromine	-0.935367	No
5-Methoxyindoleacetic acid	-0.927007	No
AC(20:1)	-0.925215	No
Urea	-0.895461	No
cis-5,8,11,14,17-Eicosapentaenoic acid	-0.894436	No
Lauric acid	-0.893306	Yes
Palmitoylcarnitine	-0.887912	No
N-Methylproline	-0.874106	No
p-Anisic acid-2	-0.871302	No
SDMA	-0.868814	No
Ectoine	-0.863001	No
FA(22:3)-1	-0.851747	No
AC(12:0)	-0.851415	No
3-Phenylpropionic acid	-0.843014	No
1-Palmitoyl-glycero-3-phosphoethanolamine-1; LPE(16:0)-1	-0.828988	No
Homoarginine	-0.814419	No
Sitosterol-2	-0.814069	No
cis-4,7,10,13,16,19-Docosahexaenoic acid	-0.813472	No
4-Methyl-2-oxovaleric acid; 3-Methyl-2-oxovaleric acid	-0.803682	No
AC(14:1)-3	-0.796785	No
Taurine	-0.795833	No
AC(16:2)	-0.790127	No
2-Oxoisovaleric acid	-0.766134	No
Hippuric acid	-0.758733	No
Androsterone	-0.741035	No
Terephthalic acid	-0.733319	No
Cysteine glutathione disulfide	-0.725898	No
AC(18:2)	-0.719031	No
XA0004	-0.716728	No
Chenodeoxycholic acid	-0.692045	No
Tyr	-0.679999	No
AC(14:3)	-0.647331	No
N1-Acetylspermidine	-0.640992	No
7-Dehydrocholesterol-2	-0.640331	No
Testosterone-2	-0.636216	No
AC(14:2)-3	-0.631172	No
FA(25:3)	-0.618055	No
Luteolin	-0.617664	No
AC(14:2)-2	-0.610044	No
AC(14:0)	-0.599041	No
Tyr-Glu	-0.594056	No
Diethanolamine	-0.572394	No
FA(25:0)-2	-0.557175	No
AC(17:0)-1	-0.551217	No
Citrulline	-0.550113	No
2-Hydroxyvaleric acid	-0.538307	No
FA(14:2)	-0.534997	No
Glycerol 3-phosphate	-0.532372	No
Isobutyrylcarnitine	-0.504248	No
Thr	-0.500293	No
Erythrose 4-phosphate	-0.491034	No
8-Hydroxyoctanoic acid-1; 2-Hydroxyoctanoic acid-1	-0.490463	No
18-Hydroxycorticosterone-2	-0.486822	No
Alloisoleucine	-0.486634	No
Threonic acid	-0.480212	No
AC(12:1)-3	-0.475404	No
AC(17:0)-2	-0.470677	No
Quinic acid	-0.469729	No
Myristoleic acid	-0.467258	No
Ursodeoxycholic acid	-0.458125	No
Retinol-1	-0.428866	No
Cys	-0.419814	No
Dehydroisoandrosterone 3-sulfate-1	-0.391181	No
FA(13:0)-1	-0.390165	No
Trigonelline	-0.374443	No
6-Hydroxyhexanoic acid	-0.373387	No
Anandamide	-0.371254	No
FA(24:4)	-0.355335	No
Stearic acid	-0.336529	Yes
3-Indoxylsulfuric acid	-0.326961	No
Corticosterone-2; Cortexolone-2; 21-Deoxycortisol-2	-0.321492	No
Deoxycholic acid	-0.3043	No
Alliin	-0.302683	No
Hecogenin	-0.296408	No
Trp	-0.294122	No
Astaxanthin-1	-0.292571	No
FA(13:0)-2	-0.288603	No
Cepharanthine	-0.279454	No
AC(17:1)-2	-0.266153	No
p-Anisic acid-1	-0.261345	No
1-Methyladenosine	-0.255751	No
4-Androstene-3,17-dione-3	-0.227227	No
Sphingosine	-0.22687	No
XC0061	-0.189706	No
Oleoyl ethanolamide; AEA(18:1)	-0.186217	No
XA0013	-0.184147	No
Leu	-0.183987	No
Homocitrulline	-0.181729	No
N-Acetylglycine	-0.179399	No
Abietic acid-2	-0.167711	No
Cycloartenol; Lanosterol-2	-0.166211	No
Formononetin 7-glucoside-2	-0.163051	No
Imidazolelactic acid	-0.16188	No
Behenic acid	-0.158939	No
FA(22:2)	-0.157284	No
2-Hydroxybutyric acid	-0.152769	No
2-Hydroxy-4-methylvaleric acid	-0.148025	No
Phytosphingosine	-0.142035	No
FA(15:1)	-0.133773	No
15(S)-HETE	-0.125538	No
N-Acetylgalactosamine-1; N-Acetylmannosamine-1; N-Acetylglucosamine-1	-0.120147	No
Glycerol	-0.113879	No
Tropic acid-2; 3-Phenyllactic acid-2; 3-(2-Hydroxyphenyl)propionic acid-2; m-Ethoxybenzoic acid-2; p-Methoxyphenylacetic acid-2; Atrolactic acid-2	-0.10564	No
XC0120	-0.0909233	No
Uric acid	-0.0892245	No
Abietic acid-1	-0.0854059	No
O-Acetylhomoserine; 2-Aminoadipic acid	-0.0739646	No
Argininosuccinic acid	-0.0598494	No
Glu-Glu	-0.0597798	No
FA(12:0)	-0.0595982	No
S-Methylmethionine	-0.0585576	No
Diosgenin-1	-0.049418	No
21-Hydroxypregnenolone-2	-0.0144602	No
XC0132	-0.0140477	No
Dehydroisoandrosterone 3-sulfate-2	-0.00158979	No
Taurocholic acid	0.0053723	No
Isovaleric acid; Valeric acid	0.0211038	No
10-Hydroxydecanoic acid	0.0566568	No
Glycolithocholic acid	0.0626933	No
FA(20:3)	0.127927	No
Ile	0.131814	No
Carnitine	0.133705	No
FA(19:0)-3	0.147853	No
FA(14:1)-3	0.152529	No
FA(22:5)-2	0.157647	No
FA(24:0)	0.157772	No
Pipecolic acid	0.157791	No
Lanosterol-1	0.157973	No
Glu	0.160457	No
Linoleyl ethanolamide	0.171173	No
Xanthine	0.178902	No
Myristic acid	0.204419	Yes
Gly-Asp	0.207424	No
Butyrylcarnitine	0.207554	No
4-Guanidinobutyric acid	0.20928	No
Pregnenolone sulfate	0.215927	No
3-Hydroxybutyric acid	0.222328	No
17ﾎｱ-Hydroxyprogesterone-2	0.222589	No
N,N-Dimethylglycine	0.223271	No
Malic acid	0.228666	No
O-Acetylcarnitine	0.23546	No
Glycerophosphocholine	0.238508	No
Liquiritigenin	0.239966	No
Riboflavin	0.240801	No
2-Aminoisobutyric acid; 2-Aminobutyric acid	0.245277	No
Arachidic acid	0.249308	No
1-Methyl-4-imidazoleacetic acid	0.259044	No
4-Androstene-3,17-dione-2	0.262408	No
Tauroursodeoxycholic acid	0.26825	No
FA(14:1)-1	0.293345	No
Guanidinosuccinic acid	0.310353	No
AC(18:0)	0.311899	No
Flavanone	0.319674	No
Cortisol-2	0.319901	No
FA(24:5)	0.352633	No
Mucic acid	0.357738	No
Gln	0.35907	No
N8-Acetylspermidine	0.361431	No
Phe	0.362081	No
Gly-Gly	0.388294	No
7-Hydroxycoumarin	0.389419	No
Creatine	0.393202	No
AEA(22:6)	0.405781	No
Ricinoleic acid-3	0.412813	No
FA(19:1)	0.420036	No
N-Acetylserotonin-2	0.421526	No
Trilaurin-2	0.431272	No
cis-8,11,14-Eicosatrienoic acid	0.440466	No
Urocanic acid	0.447273	No
Cortisol-1; 18-Hydroxycorticosterone-1	0.448929	No
FA(19:2)	0.455771	No
FA(25:0)-1	0.462813	No
FA(26:2)	0.476279	No
Sitosterol-3	0.478429	No
N2-Phenylacetylglutamine	0.494304	No
Gly	0.503261	No
1-Methylhistidine; 3-Methylhistidine	0.505645	No
Paraxanthine	0.514742	No
Lactic acid	0.518615	No
Octanoylcarnitine	0.521603	No
Val	0.522793	No
Methionine sulfoxide	0.540513	No
Erucic acid	0.547931	No
Palmitoleic acid	0.584901	Yes
FA(22:5)-1	0.59018	No
3-Hydroxytetradecanoic acid	0.591434	No
Diphenylcarbazide	0.594359	No
AC(10:0)	0.601458	No
11ﾎｲ-Hydroxyandrost-4-ene-3,17-dione-2	0.60337	No
Formononetin 7-glucoside-1	0.621756	No
Indole-3-acetic acid	0.625133	No
N-Acetylornithine	0.62756	No
Ala	0.631341	No
Indole-3-carboxaldehyde-1	0.636018	No
Arg	0.636464	No
Hypoxanthine	0.639989	No
Oxypurinol	0.651818	No
17ﾎｱ-Estradiol-2	0.652099	No
FA(17:2)-1	0.669534	No
Ricinoleic acid-1	0.680242	No
Glycocholic acid	0.698317	No
Brassinolide	0.703989	No
o-Hydroxybenzoic acid	0.705242	No
Arachidonic acid	0.712693	No
Stearidonic acid	0.713806	No
Serotonin	0.736636	No
Saccharopine	0.737871	No
Taurodeoxycholic acid	0.740032	No
Stigmasterol-2	0.746143	No
ﾎｱ-Tocopherol acetate	0.752125	No
Perillic acid	0.764077	No
ﾎｳ-Tocopherol	0.780958	No
Caffeine	0.803243	No
11ﾎｲ-Hydroxyandrost-4-ene-3,17-dione-1	0.805452	No
Isoliquiritigenin-2	0.836676	No
N-Acetylgalactosamine-2; N-Acetylmannosamine-2; N-Acetylglucosamine-2	0.842058	No
Uridine	0.853912	No
Betaine	0.860118	No
Guanidoacetic acid	0.864093	No
17ﾎｱ-Estradiol-1	0.874067	No
FA(15:0)	0.87698	No
Cortisone	0.878374	No
4-Androstene-3,17-dione-1	0.892831	No
Daidzein	0.893359	No
FA(19:0)-2	0.901081	No
Ser-Glu	0.90409	No
cis-11-Eicosenoic acid	0.919384	No
Citric acid	0.956207	No
Hyodeoxycholic acid	0.985053	No
Trilaurin-3	1.00792	No
Glycodeoxycholic acid	1.01628	No
N-Acetylputrescine	1.02856	No
1-Palmitoyl-glycero-3-phosphoethanolamine-2; LPE(16:0)-2	1.03904	No
Deoxycorticosterone; 17ﾎｱ-Hydroxyprogesterone-1	1.05021	No
FA(19:0)-1	1.05607	No
Taurolithocholic acid 3-sulfate	1.05744	No
Hydroxyproline	1.06692	No
Linolenic acid	1.07394	No
AC(20:0)	1.08742	No
Sulfotyrosine	1.0881	No
FA(16:2)	1.09565	No
XC0065	1.10826	No
Guanosine	1.11938	No
FA(22:3)-2	1.12539	No
Pelargonic acid	1.1494	No
8-Hydroxy-2'-deoxyguanosine	1.17211	No
Glycoursodeoxycholic acid	1.17468	No
Gluconic acid	1.20137	No
Heptadecanoic acid-2; FA(17:0)-2	1.20277	No
Taurochenodeoxycholic acid	1.23877	No
Sphingomyelin(d18:1/16:0)	1.25595	No
Pro	1.26293	No
Trilaurin-1	1.26592	No
FA(17:1)	1.29377	No
N6-Acetyllysine	1.31362	No
Inosine	1.38112	No
Campesterol-1	1.38445	No
FA(22:4)	1.38797	No
Testosterone-1	1.39401	No
S-Methylcysteine	1.39824	No
Linoleic acid	1.39898	No
Thyroxine	1.40833	No
N5-Ethylglutamine	1.41739	No
Heptadecanoic acid-1; FA(17:0)-1	1.4573	No
Corticosterone-1; Cortexolone-1; 21-Deoxycortisol-1	1.49386	No
XC0016	1.49967	No
Asp	1.54599	No
FA(24:2)	1.55698	No
Ethanolamine phosphate	1.56655	No
Triptolide	1.58609	No
Taurolithocholic acid	1.59352	No
Cystine	1.6217	No
Cholesterol sulfate	1.62924	No
N6-Methyllysine	1.64745	No
Sitosterol-1	1.68809	No
Astaxanthin-2	1.70134	No
Kynurenic acid	1.70141	No
Pentadecanoic acid	1.72906	No
Oleic acid	1.78308	Yes
Nervonic acid	1.78495	No
Lactosylceramide(d18:1/24:1)	1.891	No
5-Oxoproline	1.91027	No
Palmitic acid	1.9316	Yes
Tricosanoic acid	1.97997	No
XC0029	2.02671	No
Glycochenodeoxycholic acid	2.08532	No
Cholesterol	2.10895	No
Ser	2.13053	No
cis-11,14-Eicosadienoic acid	2.13896	No
Octanoic acid	2.44225	Yes
Dyphylline	2.49602	No
XC0126	2.50151	No
Decanoic acid	2.71038	Yes
Thiaproline	3.18981	No
Stearoyl ethanolamide	3.39701	No
N-Acetylneuraminic acid	3.47599	No
Piperidine	3.49056	No
1,2-Distearoyl-glycero-3-phosphocholine	4.48347	No
Cyclohexylamine	4.587	No
